# Supplementary material for: Numerical dispersed flow simulation of fire-flake particle dynamics and its learning representation
Source: PeerJ Comput Sci. 2025 Apr 22;11:e2836. doi: 10.7717/peerj-cs.2836 (PMC12190462; doi:10.7717/peerj-cs.2836)
Supplement: Supplemental Information 1 — Code for fire-flake generation and advection developed in C++. [file peerj-cs-11-2836-s001.zip]

Archive with 2 entries (2 files):
- FireFlake2D.cpp
- FireFlake2D.h
