# Supplementary material for: Numerical dispersed flow simulation of fire-flake particle dynamics and its learning representation
Source: PeerJ Comput Sci. 2025 Apr 22;11:e2836. doi: 10.7717/peerj-cs.2836 (PMC12190462; doi:10.7717/peerj-cs.2836)
Supplement: Supplemental Information 1 — Code for fire-flake generation and advection developed in C++. [file peerj-cs-11-2836-s001.zip › FireFlake2D.cpp]

#include "FireFlake2D.h"
#include <omp.h>
#include "freeglut\include\GL\freeglut.h"
#include <vector>

using namespace std;

FireFlake2D::FireFlake2D(void)
{
}

FireFlake2D::FireFlake2D(IplImage *img, int endFrame, int gridDiv, int resX, int resY)
{
	m_Fire2D = new Fire2D();
	m_Source = img;
	m_EndFrame = endFrame;
	m_Res[0] = resX;
	m_Res[1] = resY;
	m_GridDiv = gridDiv;
	printf("-> Res : %dx%d\n", m_Res[0], m_Res[1]);
	Init();
}

FireFlake2D::~FireFlake2D(void)
{
}

void FireFlake2D::Init(void)
{
	m_Index = 0;
	m_Gradient.resize(m_Res[0]);
	for(int i = 0; i < m_Res[0]; i++) {
		m_Gradient[i].resize(m_Res[1]);
	}
}

//
typedef struct {
    double value[3];
    double weight[3];
} Weights;

int myMin(int a, int b) {
    return a < b ? a : b;
}

int myMax(int a, int b) {
    return a > b ? a : b;
}

IplImage* gaussian_blur(IplImage* image, double r) 
{
    IplImage* result = cvCloneImage(image);
    int h = image->height;
    int w = image->width;
    printf("h=%d, w=%d", h, w);
    double rs = ceil(r * 2.57);     // significant radius
    for(int i=0; i<h; i++) {
        for (int j = 0; j < w; j++) {
            Weights weights;
            for(int iy = i-rs; iy<i+rs+1; iy++) {
                for (int ix = j - rs; ix < j + rs + 1; ix++) {
                    int x = myMin(w - 1, myMax(0, ix));
                    int y = myMin(h - 1, myMax(0, iy));
                    double dsq = (ix - j) * (ix - j) + (iy - i) * (iy - i);
                    double wght = exp(-dsq / (2 * r * r)) / (3.141592 * 2 * r * r);
                    CvScalar channels = cvGet2D(image, y, x);
                    // calculate the value for each channel
                    for (int c = 0; c < 3; c++) {
                        weights.value[c] += channels.val[c] * wght;
                        weights.weight[c] += wght;
                    }
                }
            }

            // set the value for each channel in the resulting image.
            CvScalar resultingChannels = cvGet2D(result, i, j);
            for(int c=0; c < 3; c++) {
                resultingChannels.val[c] = floor(weights.value[c] / weights.weight[c]);
                weights.value[c] = 0.0;
                weights.weight[c] = 0.0;
            }
            cvSet2D(result, i, j, resultingChannels);
        }
    }
    return result;
}


IplImage* gaussian_blur_parallel(IplImage* image, double r) {
    IplImage* result = cvCloneImage(image);
    int h = image->height;
    int w = image->width;

    double rs = ceil(r * 2.57);     // significant radius
    #pragma omp parallel for schedule(guided)
    for(int i=0; i<h; i++) {
        for (int j = 0; j < w; j++) {
            Weights weights;
            for(int iy = i-rs; iy<i+rs+1; iy++) {
                for (int ix = j - rs; ix < j + rs + 1; ix++) {
                    int x = myMin(w - 1, myMax(0, ix));
                    int y = myMin(h - 1, myMax(0, iy));
                    double dsq = (ix - j) * (ix - j) + (iy - i) * (iy - i);
                    double wght = exp(-dsq / (2 * r * r)) / (3.141592 * 2 * r * r);
                    CvScalar channels = cvGet2D(image, y, x);

                    // calculate the value for each channel
                    for (int c = 0; c < 3; c++) {
                        weights.value[c] += channels.val[c] * wght;
                        weights.weight[c] += wght;
                    }
                }
            }

            // set the value for each channel in the resulting image.
//            printf("i=%d, j=%d, r=%f, g=%f, b=%f\n", i, j, weights.value[0], weights.value[1], weights.value[2]);
            CvScalar resultingChannels = cvGet2D(result, i, j);
            for(int c=0; c < 3; c++) {
                resultingChannels.val[c] = floor(weights.value[c] / weights.weight[c]);
                weights.value[c] = 0.0;
                weights.weight[c] = 0.0;
            }
            cvSet2D(result, i, j, resultingChannels);
        }
    }
    return result;
}

IplImage* motion_blur(IplImage* image, int deltaX,  int deltaY) {
    IplImage* result = cvCloneImage(image);
    int h = image->height;
    int w = image->width;
    for(int i=0; i<h; i++) {
        for (int j = 0; j < w; j++) {
            Weights weights;
            for(int iy = myMin(i + deltaY, h -1) ; iy > i; iy--) {
                CvScalar channels = cvGet2D(image, iy, j);
                // calculate the value for each channel
                for (int c = 0; c < 3; c++) {
                    weights.value[c] += channels.val[c] * 2;
                    weights.weight[c] += 2;
                }
            }

            for(int ix = myMin(j + deltaX, w-1); ix > j; ix--) {
                CvScalar channels = cvGet2D(image, i, ix);
                // calculate the value for each channel
                for (int c = 0; c < 3; c++) {
                    weights.value[c] += channels.val[c];
                    weights.weight[c] += 1;
                }
            }

            // set the value for each channel in the resulting image.
            CvScalar resultingChannels = cvGet2D(result, i, j);
            for(int c=0; c < 3; c++) {
                resultingChannels.val[c] = weights.value[c] / weights.weight[c];
                weights.value[c] = 0.0;
                weights.weight[c] = 0.0;
            }
            cvSet2D(result, i, j, resultingChannels);
        }
    }
    return result;
}

IplImage* motion_blur_parallel(IplImage* image, int deltaX,  int deltaY) 
{
	deltaX = 1;
	deltaY = 50;

    IplImage* result = cvCloneImage(image);
    int h = image->height;
    int w = image->width;
#pragma omp parallel for schedule(guided)
    for(int i=0; i<h; i++) {
        for (int j = 0; j < w; j++) {
            Weights weights;
			double ratio = 0.8 - ((double)i/(double)(h-1));
			for(int iy = myMin(i + (ratio * deltaY), h -1) ; iy > i; iy--) {
                CvScalar channels = cvGet2D(image, iy, j);
                // calculate the value for each channel
                for (int c = 0; c < 3; c++) {
                    weights.value[c] += channels.val[c] * 2;
                    weights.weight[c] += 2;
                }
            }

            for(int ix = myMin(j + deltaX, w-1); ix > j; ix--) {
                CvScalar channels = cvGet2D(image, i, ix);
                // calculate the value for each channel
                for (int c = 0; c < 3; c++) {
                    weights.value[c] += channels.val[c];
                    weights.weight[c] += 1;
                }
            }

            // set the value for each channel in the resulting image.
            CvScalar resultingChannels = cvGet2D(result, i, j);
            for(int c=0; c < 3; c++) {
                resultingChannels.val[c] = weights.value[c] / weights.weight[c];
                weights.value[c] = 0.0;
                weights.weight[c] = 0.0;
            }
            cvSet2D(result, i, j, resultingChannels);
        }
    }
    return result;
}
//

void FireFlake2D::MotionBlur(void)
{
	bool inParallel = true;
	bool isGaussianFilter = false;
	const int radius = 3;
	const int motionX = 5;
	const int motionY = 40;

	IplImage *glowImg;
	if (inParallel) {
        if (isGaussianFilter) {
            glowImg = gaussian_blur_parallel(m_Source, radius);
        } else {
            glowImg = motion_blur_parallel(m_Source, motionX, motionY);
        }
    } else {
        if (isGaussianFilter) {
            glowImg = gaussian_blur(m_Source, radius);
        } else {
            glowImg = motion_blur(m_Source, motionX, motionY);
        }
    }

	//for(int i = 0; i < m_Source->width; i++) {
	//	for(int j = 0; j < m_Source->height; j++) {
	//		CvScalar c0 = cvGet2D(m_Source, j, i);
	//		CvScalar c1 = cvGet2D(glowImg, j, i);
	//		CvScalar finalColor;
	//		for(int k = 0; k < 3; k++) {
	//			finalColor.val[k] = (c0.val[k] + c1.val[k]) / 2.0;
	//		}
	//		cvSet2D(glowImg, j, i, finalColor);
	//	}
	//}
	
	cvShowImage("synthesis", glowImg);

	if(m_Index > 0) {
		char filename[100];
		sprintf(filename, "synthesis\\synthesis-%d.jpg", m_Index);
		cvSaveImage(filename, glowImg);
	}

	cvReleaseImage(&glowImg);
}

void FireFlake2D::Simulation(void)
{
	m_Timer.Start();
	CvFont font;
	cvInitFont(&font, CV_FONT_HERSHEY_DUPLEX, 0.5, 0.5, 0, 1, CV_AA);

	char filename[100];
	int id = m_Index%m_EndFrame;
	sprintf(filename, "images\\Sample12\\fire-animation%04d.jpg", id);
	m_Source = cvLoadImage(filename);
	
	EdgeDetection();
	ComputeVelocity(id);
	m_Fire2D->Simulation();
	DrawFireFlakes();
	MotionBlur();
			
	char text[100];
	sprintf(text, "Frame : %d", m_Index);
	cvPutText(m_Source, text, cvPoint(10, 30), &font, cvScalar(0,0,0,0));
	cvShowImage("flame", m_Source);

	if(m_Index > 0) {
		sprintf(filename, "flame\\flame-%d.jpg", m_Index);
		cvSaveImage(filename, m_Source);
	}

	cvReleaseImage(&m_Source);
	m_Index++;
	printf("%f(s)\n", m_Timer.Stop());
}

#define ELLIPSE_FIRE_FLAKES

void FireFlake2D::DrawFireFlakes(void)
{
	int numParticles = (int)m_Fire2D->m_FireFlakParticles.size();
	int radius = 1;
	double baseSize = m_Source->width/40;
	Vec3<double> baseDir(0.0, 1.0, 0.0);

	for(int i = 0; i < numParticles; i++) {
		Vec3<double> pos = m_Fire2D->m_FireFlakParticles[i].m_Position;
		int x = (int)(pos.x() * m_Source->width - 1);
		int y = (int)(pos.y() * m_Source->height - 1);
		Vec3<double> vel = m_Fire2D->m_FireFlakParticles[i].m_Velocity;
		double magVel = vel.Length();
		Vec3<double> color = ComputeFireFlakeColor(magVel) * 255.0;
#ifdef ELLIPSE_FIRE_FLAKES
		vel.Normalize();	
		double angle = atan2(vel.y(), vel.x()) - atan2(baseDir.y(), baseDir.x());
		angle = angle * 360 / (2 * 3.1415492);
		if(angle < 0.0) {
			angle = angle + 360;
		}
		cvEllipse(m_Source, cvPoint(x,y), cvSize(baseSize*0.015,baseSize*0.1),
			angle, 0.0, 360.0,
			CV_RGB(color.x(), color.y(), color.z()),-1, CV_AA);	
#else
	cvCircle(m_Source, cvPoint(x,y), radius, CV_RGB(color.x(), color.y(), color.z()), -1, CV_AA);
#endif
	}
}

Vec3<double> FireFlake2D::ComputeFireFlakeColor(double val)
{
	double fColorMap[5][3] = { { 1,1,0.984313725 },
	{ 0.992156863,0.996078431,0.784313725 },
	{ 1.0,0.823529412,0.549019608 },
	{ 0.882352941,0.623529412,0.407843137 },
	{ 0.988235294,0.68627451,0.309803922 } };	
	double v = val;
	if (val> 1.0) v = 1.0; if (val< 0.0) v = 0.0; v *= 4.0;
	int low = (int)floor(v), high = (int)ceil(v);
	double t = v - low;
	Vec3<double> color;
	color.x((fColorMap[low][0])*(1 - t) + (fColorMap[high][0])*t);
	color.y((fColorMap[low][1])*(1 - t) + (fColorMap[high][1])*t);
	color.z((fColorMap[low][2])*(1 - t) + (fColorMap[high][2])*t);
	return color;
}

void FireFlake2D::EdgeDetection(void)
{
	double sigma = 0.5;
	// Blur
	IplImage *blur = cvCreateImage(cvGetSize(m_Source), 8, 3);
	cv::Mat sourceMat = ConvertToMat(m_Source);
	cv::Mat blurMat = ConvertToMat(blur);
	cv::GaussianBlur(sourceMat, blurMat, cv::Size(0,0), sigma);
	blur = ConvertToIplImage(blurMat);	

	// Edge detection
	IplImage *grayBlur = cvCreateImage(cvGetSize(m_Source), 8, 1);
	IplImage *edge = cvCreateImage(cvGetSize(m_Source), 8, 1);
	cvCvtColor(blur, grayBlur, CV_RGB2GRAY);
	cvCanny(grayBlur, edge, 180, 20, 3);
	cvShowImage("edge", edge);	

	if(m_Index > 0) {
		char filename[100];
		sprintf(filename, "edge\\edge-%d.jpg", m_Index);
		cvSaveImage(filename, edge);
	}
	
	cvReleaseImage(&grayBlur);
	cvReleaseImage(&edge);
	sourceMat.release();
	blurMat.release();
}

void FireFlake2D::ComputeVelocity(int id)
{
	for(int i = 0; i < m_Gradient.size(); i++) {
		for(int j = 0; j < m_Gradient[i].size(); j++) {
			m_Gradient[i][j].Clear();
		}
	}

	IplImage *currImg = m_Source;
	int previousId = m_EndFrame - 1 - id;
	char filename[100];
	sprintf(filename, "images\\Sample12\\fire-animation%04d.jpg", previousId);
	IplImage *preImg = cvLoadImage(filename);
	IplImage *velocityImg = cvCreateImage(cvGetSize(m_Source), 8, 3);
	IplImage *magImg = cvCreateImage(cvGetSize(m_Source), 8, 3);
	cvSet(velocityImg, CV_RGB(255,255,255));
	cvSet(magImg, CV_RGB(0, 0, 255));

	Vec3<double> buoyancy(0.0, 1.0, 0.0);

#pragma omp parallel for
	for(int i = 1; i < m_Source->width-1; i++) {
		for(int j = 1; j < m_Source->height-1; j++) {
			double valueX10 = GetAvgValue(cvGet2D(m_Source, j, i-1));
			double valueX01 = GetAvgValue(cvGet2D(m_Source, j, i+1));
			double valueY10 = GetAvgValue(cvGet2D(m_Source, j-1, i));
			double valueY01 = GetAvgValue(cvGet2D(m_Source, j+1, i));
			CvScalar color = cvGet2D(m_Source, j, i);
			
			int di = i/m_GridDiv;
			int dj = j/m_GridDiv;
			Vec3<double> grad;
			grad(0) = valueX10 - valueX01;
			grad(1) = valueY10 - valueY01;
			grad.Inverse();			
			if(grad.Length() > 30.0) { // Sample 1,2,3,4,5,6,7
				grad *= 0.5;
				//m_Gradient[di][dj] = grad;
				double ratio = ((double)j/(double)m_Source->height-1) * 1.0;
				grad *= ratio;
				// Fire		
				double scale = grad.Length() * 0.02;
				Vec3<double> finalVel;
				finalVel(0) = buoyancy.x() + scale * grad.x();
				finalVel(1) = buoyancy.y() + scale * grad.y();
				m_Fire2D->u[IX2(di, dj)] =  finalVel.x();
				m_Fire2D->v[IX2(di, dj)] = -finalVel.y();
				m_Gradient[di][dj] = finalVel;
				Vec3<double> pos2 = Vec3<double>(i,j,0.0) + finalVel * 6;
				cvLine(velocityImg, cvPoint(i, j), cvPoint((int)pos2.x(), (int)pos2.y()), CV_RGB(0,0,0));	
			}
		}
	}	

	// Candidate position for creating fire-flakes
	int mask = 5;
	int di, dj;

	vector<vector<Vec3<double>>> fireFlaks;
	fireFlaks.resize(omp_get_max_threads());

#pragma omp parallel for
	for(int i = 1; i < m_Source->width-1; i++) {
		for(int j = 1; j < m_Source->height-1; j++) {
			// Masking
			Vec3<double> pivotVec = m_Gradient[i/m_GridDiv][j/m_GridDiv];
			double diff = 0.0;
			int validCount = 0;
			for(int i2 = i-mask; i2 < i+mask; i2++) {
				for(int j2 = j-mask; j2 < j+mask; j2++) {
					if(i2 < 0 || i2 > m_Source->width-1 || j2 < 0 || j2 > m_Source->height-1) {
						continue;
					}
					diff += (pivotVec-m_Gradient[i2/m_GridDiv][j2/m_GridDiv]).Length();
					validCount++;
				}
			}
			if(validCount == 0) {
				continue;
			}
			diff /= validCount;
			double w = diff;
			//w = w < 0.4 ? 0 : w;
			//w = w < 0.8 ? 0 : w; // Default
			w = w < 2.0 ? 0 : w; // Only sample8
			Vec3<double> c = ScalarToColor(w);
			cvSet2D(magImg, j, i, CV_RGB(c.z()*255.0,c.y()*255.0,c.x()*255.0));			
			// Make fire-flake particle
			if(w > 0.03) {
				double posX = (double)i/(double)m_Source->width;
				double posY = (double)j/(double)m_Source->height;
				fireFlaks[omp_get_thread_num()].push_back(Vec3<double>(posX, posY, 0.0));			
			}
		}
	}

	static int fireFlakesRaio = 0;
	static int fireFlakesFrameRaio = 0;

	if(fireFlakesFrameRaio % 2 == 0 && fireFlaks.size() <= 100000) {
		for(int i = 0; i < fireFlaks.size(); i++) {
			int size = fireFlaks[i].size();
			for(int j = 0; j < size; j++) {
				//if(fireFlakesRaio % 40 == 0) // Sample 2,3,4
				//if(fireFlakesRaio % 2 == 0) // Sample 1
				//if(fireFlakesRaio % 200 == 0) // Sample 5,6,7
				if(fireFlakesRaio % 100 == 0) // Sample 8
				{
					FireFlakeParticle particle;
					particle.m_Position = fireFlaks[i][j];
					m_Fire2D->m_FireFlakParticles.push_back(particle);
				}
				fireFlakesRaio++;
			}
			fireFlaks[i].clear();
		}
	}
	fireFlakesFrameRaio++;

	//printf("Fire-flake particle: %d\n", m_Fire2D->m_FireFlakParticles.size());

	fireFlaks.clear();
	cvShowImage("velocity", velocityImg);

	if(m_Index > 0) {
		sprintf(filename, "velocity\\velocity-%d.jpg", m_Index);
		cvSaveImage(filename, velocityImg);
	}

	cvShowImage("mag", magImg);

	if(m_Index > 0) {
		sprintf(filename, "mag\\mag-%d.jpg", m_Index);
		cvSaveImage(filename, magImg);
	}

	cvReleaseImage(&preImg);
	cvReleaseImage(&velocityImg);
	cvReleaseImage(&magImg);
}

void FireFlake2D::RenderFireFlakes(int resX, int resY, int gridDiv)
{
	int numParticles = (int)m_Fire2D->m_FireFlakParticles.size();
	glPushMatrix();
	glColor3f(1.0f, 1.0f, 1.0f);
	for(int i = 0; i < numParticles; i++) {
		Vec3<double> pos = m_Fire2D->m_FireFlakParticles[i].m_Position;
		pos(0) *= (double)resX * gridDiv;
		pos(1) *= (double)resY * gridDiv;
		glBegin(GL_POINTS);
		glVertex3f((GLfloat)pos.x(), (GLfloat)pos.y(), 0.0);
		glEnd();
	}
	glColor3f(1.0f, 1.0f, 1.0f);
	glPopMatrix();
}

void FireFlake2D::RenderVelocity(int resX, int resY, int gridDiv)
{
	for(int i = 0; i < resX; i++) {
		for(int j = 0; j < resY; j++) {
			double x0 = (double)i*(double)gridDiv;
			double y0 = (double)j*(double)gridDiv;
			Vec3<double> pos(x0, y0, 0.0);
			Vec3<double> advVel(m_Fire2D->u[IX2(i, j)], m_Fire2D->v[IX2(i, j)], 0.0);
			Vec3<double> pos2 = pos + (advVel * 10.0);
	
			Vec3<double> color = ScalarToColor(1.0-advVel.Length());			
			glColor3f(color.x(), color.y(), color.z());
			glBegin(GL_LINES);
			glVertex3f((GLfloat)pos.x(), (GLfloat)pos.y(), 0.0f);
			glVertex3f((GLfloat)pos2.x(), (GLfloat)pos2.y(), 0.0f);
			glEnd();
		}
	}
}
