# Supplementary material for: Numerical dispersed flow simulation of fire-flake particle dynamics and its learning representation
Source: PeerJ Comput Sci. 2025 Apr 22;11:e2836. doi: 10.7717/peerj-cs.2836 (PMC12190462; doi:10.7717/peerj-cs.2836)
Supplement: Supplemental Information 1 — Code for fire-flake generation and advection developed in C++. [file peerj-cs-11-2836-s001.zip › FireFlake2D.h]

#ifndef __FIRE_FLAKE_2D_H__
#define __FIRE_FLAKE_2D_H__

#pragma once
#include <opencv2/opencv.hpp>
#include "ObjectCV.h"
#include "Vec3.h"
#include <vector>
#include "Fire2D.h"
#include "Timer.h"
using namespace std;

class FireFlake2D : public ObjectCV
{
public:
	int								m_Index;
	int								m_Res[2];
	int								m_EndFrame;
	int								m_GridDiv;
	IplImage						*m_Source;
	vector<vector<Vec3<double>>>	m_Gradient;
	Fire2D							*m_Fire2D;
	Timer							m_Timer;
public:
	FireFlake2D(void);
	FireFlake2D(IplImage *img, int endFrame, int gridDiv, int resX, int resY);
	~FireFlake2D(void);
public:
	void			Init(void);
	void			Simulation(void);
	void			MotionBlur(void);
	void			ComputeVelocity(int id);
	void			DrawFireFlakes(void);
	void			EdgeDetection(void);
	Vec3<double>	ComputeFireFlakeColor(double val);
public:
	void			RenderVelocity(int resX, int resY, int gridDiv);
	void			RenderFireFlakes(int resX, int resY, int gridDiv);
};

#endif
